# Supplementary material for: Development of a Multigram Synthetic Route to RM-581, an Orally Active Aminosteroid Derivative Against Several Types of Cancers
Source: Molecules. 2025 Jun 3;30(11):2441. doi: 10.3390/molecules30112441 (PMC12156004; doi:10.3390/molecules30112441)
Supplement: Supplementary file 1 [file molecules-30-02441-s001.zip]

Archive with 1 entries (1 files):
- molecules-3662941-supplementary.pdf
